# Supplementary material for: Mitochondrial mutations and metabolic adaptation in pancreatic cancer
Source: Cancer Metab. 2017 Jan 30;5:2. doi: 10.1186/s40170-017-0164-1 (PMC5282905; doi:10.1186/s40170-017-0164-1)
Supplement: Additional file 2: — Table S4: Metabolomics data. (XLSX 56 kb) [file 40170_2017_164_MOESM2_ESM.xlsx]

## Sheet: Metabolite Extract_NORM_BIO
SAMPLE ID	HPDE in KSFM media			HPDE in M119F12 media			TKCC02			TKCC03			TKCC05			TKCC06			TKCC07			TKCC09			TKCC10			TKCC15LO			TKCC16LO			TKCC17LO			TKCC18LO			TKCC19LO			TKCC26LO
Replicate	HPDE_KSFM_1	HPDE_KSFM_2	HPDE_KSFM_3	HPDE_M119F12_1	HPDE_M119F12_2	HPDE_M119F12_3	TKCC02_1	TKCC02_2	TKCC02_3	TK03_M1	TK03_M2	TK03_M3	TK05_M1	TK05_M2	TK05_M3	TK06_M1	TK06_M2	TK06_M3	TKCC07_1	TKCC07_2	TKCC07_3	TCCC09_1	TCCC09_2	TCCC09_3	TK10_M1	TK10_M2	TK10_M3	TK15LO_M1	TK15LO_M2	TK15LO_M3	TK16LO_M1	TK16LO_M2	TK16LO_M3	TK17LO_M1	TK17LO_M2	TK17LO_M3	TK18LO_M1	TK18LO_M2	TK18LO_M3	TK19LO_M1	TK19LO_M2	TK19LO_M3	TK26LO_M1	TK26LO_M2	TK26LO_M3
Biomass	0.0019	0.0021	0.0016	0.004	0.0046	0.0042	0.0026	0.0041	0.005	0.0009	0.0015	0.0009	0.0033	0.0034	0.003	0.0074	0.011	0.0105	0.0062	0.0066	0.0079	0.0045	0.004	0.0035	0.0031	0.0029	0.0038	0.0037	0.004	0.0041	0.0031	0.0031	0.0029	0.0088	0.0073	0.008	0.0026	0.0035	0.0031	0.0087	0.0092	0.0065	0.0091	0.0091	0.0075
d4-Alanine	526.316	476.19	625	250	217.391	238.095	384.615	243.902	200	1111.11	666.667	1111.11	303.03	294.118	333.333	135.135	90.9091	95.2381	161.29	151.515	126.582	222.222	250	285.714	322.581	344.828	263.158	270.27	250	243.902	322.581	322.581	344.828	113.636	136.986	125	384.615	285.714	322.581	114.943	108.696	153.846	109.89	109.89	133.333
10-Heptadecenoic acid (C17_1n-7t)	0.190606	0.180793	0.293247	1.66868	1.85956	2.45493	1.22904	0.864111	0.542312	2.67508	1.267	1.83602	2.02852	1.39698	2.166	0.558662	0.405081	0.447383	1.34845	1.27077	0.856226	1.15348	1.3344	1.62307	1.14083	1.18277	1.39728	2.42271	3.95743	3.10168	1.37311	0.843251	0.949573	2.58405	3.05532	2.04557	5.92119	2.18656	8.21944	5.18159	3.27673	3.69491	0.47516	0.469135	0.567793
11,14-Eicosadienoic (C20_2n-6,9c)	1.46932	1.75787	2.14863	1.38767	1.23579	1.60123	1.09725	0.730001	0.597863										1.74501	1.49891	0.969316	1.61138	1.53051	2.63489
2-Hydroxybutyric acid	0.0895216	0.0839619	0.0710087	0.285093	0.406608	0.426864	0.708826	0.276471	0.216936	2.67561	1.77045	2.4891	0.543609	0.528324	0.55158	0.461602	0.349334	0.317857	0.468066	0.435282	0.380396	0.374587	0.403995	0.399473	0.38173	0.453254	0.420098	0.545852	0.410495	0.491739	0.447291	0.454911	0.550871	0.425768	0.388781	0.36027	1.96952	0.803329	1.78948	0.780839	0.462251	0.428296	0.321504	0.248686	0.380023
2-Hydroxyisobutyric acid	0.573952	0.620327	0.698941	0.511075	0.558984	0.609001	0.485812	0.33604	0.189812										0.38454	0.391689	0.319404	0.63443	0.514904	0.662739
2-Oxoadipic acid	0.0583132	0.0371905	0.0361875	0.025827	0.0321267	0.040735	0.0356154	0.0186341	0.0089										0.0299724	0.0247777	0.0252439	0.0184222	0.024875	0.0224857
2-Oxoglutaric acid	1.09392	0.938791	1.22156	0.971614	1.09335	1.48602	0.722229	0.238895	0.227664										0.82174	0.923718	0.803944	0.450379	0.427625	0.777826
3-Methyl-2-oxopentanoic acid	8.21054	6.95558	8.26374	3.66399	5.04745	5.70068	3.55279	1.15361	0.837677	7.43407	6.14183	6.76402	12.9809	11.5712	13.4437	9.70869	5.91407	7.2979	1.88714	2.17333	1.54649	2.38606	2.5765	1.68248	2.09923	2.77927	2.68867	7.68326	6.11293	6.57653	4.00984	5.81111	5.18557	7.32434	5.62481	4.69049	18.9701	9.28592	14.4296	11.0486	8.9641	5.46332	4.25806	3.05588	3.90924
3,5-Diiodo-L-tyrosine	0.480722	0.350173	0.653271	0.225245	0.119101	0.457844	0.111816	0.0602954	0.0599858										0.210465	0.202647	0.140387	0.101297	0.1434	0.0453697
4-Aminobenzoic acid	0.0109474	0.00819048	0.0144375	0.00895	0.0112174	0.0160714	0.0882558	0.0268893	0.01296										0.0118226	0.0139091	0.00705063	0.00635556	0.004975	0.0116
4-Methyl-2-oxopentanoic acid	7.25543	6.77813	7.73714	3.22519	4.98943	5.38012	3.85392	1.21816	0.887354	21.658	13.3569	17.5067	9.95113	9.51221	10.124	6.06926	4.45225	4.94731	2.03666	2.20852	1.62145	2.38926	2.41915	2.01045	4.73471	5.68984	5.21068	8.9833	6.44147	6.97971	5.7478	6.61762	6.89579	5.25877	4.7529	3.75243	18.4263	7.14482	11.6521	6.47763	5.25704	4.04138	3.3395	2.57854	3.30994
9-Heptadecenoic acid (C17_1n-8t)	0.190606	0.180793	0.293247	1.66868	1.85956	2.45493	1.22904	0.864111	0.542312	2.67508	1.267	1.83602	2.02852	1.39698	2.166	0.558662	0.405081	0.447383	1.34845	1.27077	0.856226	1.15348	1.3344	1.62307	1.14083	1.18277	1.39728	2.42271	3.95743	3.10168	1.37311	0.843251	0.949573	2.58405	3.05532	2.04557	5.92119	2.18656	8.21944	5.18159	3.27673	3.69491	0.47516	0.469135	0.567793
Adrenic acid (C22_4n-6,9,12,15c)	0.354241	0.411066	0.534531	5.16639	5.44451	6.54083	5.8605	4.00598	2.77032	2.0518	0.843981	1.4277	1.13316	0.676458	1.11355	0.343517	0.268709	0.180322	5.60643	4.70885	3.09699	3.84598	3.72178	6.80559	0.608518	0.54639	0.543688	1.1156	3.68171	1.2412	0.747278	0.483898	0.480408	0.878417	1.25293	0.566506	4.10958	1.94293	5.06553	3.08239	1.56383	2.51308	0.248414	0.176463	0.23598
Alanine	314.823	249.305	325	503.01	557.772	629.381	225.645	110.07	86.225	140.217	121.842	192.084	92.4739	116.106	121.722	349.399	334.028	320.842	530.266	460.031	451.885	158.561	159.36	198.181	231.064	278.537	283.213	349.753	289.58	313.448	378.837	433.128	459.149	520.103	512.73	463.642	231.399	161.225	173.371	155.14	174.559	188.148	271.969	273.867	349.845
Arachidonic acid (C20_4n-6,9,12,15c)	1.93754	2.28204	2.86797	9.63078	10.1388	11.8043	12.7793	8.09492	5.46111	4.80279	2.04045	3.29293	2.25461	1.49497	2.58075	1.04501	0.731288	0.547466	7.91673	6.47384	4.33348	9.00521	9.1568	15.3638	1.75288	1.64999	1.57195	2.46403	8.51816	2.78619	2.45177	1.3589	1.36086	2.03767	3.3042	1.3165	14.8841	6.65908	19.316	9.57839	5.25136	8.73836	0.680723	0.512831	0.565863
Asparagine	13.7756	11.262	16.0034	16.2501	16.6384	15.0181	51.9357	35.6192	25.2247	38.3474	35.9385	43.042	14.0607	15.6094	15.9024	2.22597	2.14367	1.32945	5.41289	4.64784	3.44634	2.91791	2.63081	6.07648	6.96244	7.1035	6.84535	8.60437	9.72856	7.80754	6.19232	7.16477	6.96535	3.47194	3.98948	3.1761	18.8236	14.1908	16.4839	7.61246	7.47465	7.41102	2.01608	1.60228	1.9878
Aspartic acid	111.73	88.8461	131.042	132.571	122.785	110.667	124.137	61.8213	43.3587	352.573	287.845	354.768	253.619	194.007	247.644	45.3041	30.3691	17.8752	145.256	146.711	104.815	124.278	141.91	146.792	393.265	428.892	446.036	209.394	185.673	192.561	37.0786	38.6657	52.7608	97.0902	112.997	84.6531	239.343	137.545	207.822	110.91	66.684	111.707	78.698	53.5256	80.2891
Azelaic acid	0.128241	0.127479	0.118921	0.040848	0.0358785	0.0696776	0.0461454	0.0442066	0.0300728										0.0392342	0.0310268	0.0491057	0.0428404	0.0442022	0.0433603
Benzoic acid	11.0846	6.45288	6.3914	5.87119	5.24499	7.78783	5.69743	1.79297	1.49388	22.7352	22.9978	26.3058	3.75768	3.13997	3.48911	3.35855	2.09702	1.67971	3.36436	2.85316	2.19087	2.85871	2.52175	2.0603	9.11755	8.12626	7.46986	4.24274	2.74959	3.79864	3.04682	3.41096	4.56889	3.40641	2.71978	2.91925	10.0217	3.25632	6.32735	3.47549	1.86261	1.81917	1.57322	1.43424	2.04456
beta-Alanine	15.8828	11.8208	13.3418	8.25237	7.39292	8.6863	7.79874	2.80624	1.92757	19.6864	17.7717	22.4276	23.2297	23.0061	22.8287	11.1641	8.72348	8.16409	11.413	9.59021	8.56715	6.76387	6.56303	7.48254	8.30816	8.83417	8.80769	10.1218	7.88222	8.41485	8.38889	8.15259	9.40226	5.51106	4.35972	4.10987	26.3169	18.1212	19.1546	12.5766	10.8391	11.3251	10.5466	9.86965	11.7363
bishomo-gamma-Linolenic acid (C20_3n-6,9,12c)	0.482019	0.56884	0.804008	2.15452	2.29458	2.65333	2.27547	1.4996	1.07551	4.80279	2.04045	3.26324	1.46426	0.847427	1.52269	0.457268	0.368873	0.406064	2.32044	2.00813	1.35035	1.8835	2.06727	3.43723	1.69115	1.52365	1.1473	1.22698	2.88473	1.48062	1.69627	1.07306	1.14071	1.2044	1.67531	0.974583	10.3346	2.28233	11.3572	4.74572	2.41334	3.54789	0.29506	0.258311	0.311973
cis-Aconitic acid	0.444453	0.34662	0.654592	0.780476	0.920942	0.867811	0.526686	0.612314	0.430235	1.72108	1.21123	1.82636	0.826715	0.892895	0.931383	0.693371	0.696326	0.661373	1.08731	1.10025	0.719197	0.745909	0.785719	0.820512	0.609842	0.762771	0.754018	1.44278	1.32897	1.81164	0.366144	0.511349	0.655195	0.894883	0.971885	0.949937	1.52976	1.4554	1.8404	0.97073	1.16845	1.11139	0.596	0.488845	0.614059
cis-Vaccenic acid (C18_1n-7c)	48.2098	51.0824	65.5791	46.6441	46.1772	59.781	35.6954	24.6567	17.5813	26.3946	10.8477	17.3592	25.488	15.3405	29.6001	8.87875	6.81693	7.56616	76.7148	61.1061	50.6529	32.412	35.5017	48.2858	18.487	15.6059	33.0646	54.4326	120.675	70.4966	48.1249	22.6533	23.8427	126.182	139.346	88.2413	81.6288	35.7756	123.12	137.556	85.1293	96.0516	17.3568	16.6591	19.3285
Citraconic acid	0.322409	0.303098	0.296695	0.18558	0.155505	0.186823	0.158221	0.113684	0.0862698										0.153078	0.136832	0.1121	0.147579	0.128577	0.122963
Citric acid	13.8897	12.8657	14.7808	14.6563	19.636	23.8061	17.2153	14.6248	11.1898	26.9084	22.0729	32.3679	27.0523	31.9423	29.0723	20.8925	19.4527	22.4901	26.3276	25.0172	20.4326	16.5849	21.481	17.4281	15.9707	21.8724	23.4465	49.244	50.3635	55.0798	9.80735	11.8867	16.8609	32.4334	39.9458	31.1421	60.7263	41.3767	66.9555	37.4715	33.6379	36.8734	18.2377	15.6654	19.1649
Citric acid secondary peak	0.512167	0.521357	0.934692	0.843729	1.16534	0.715688	0.35002	0.795203	0.459171	2.10711	1.40728	2.31986	1.25452	1.35244	1.49742	1.03256	0.910184	0.854508	1.18371	1.06857	0.586828	1.07534	0.82376	1.1092	0.853267	1.05909	1.1297	1.8363	1.74045	2.11806	0.493003	0.646452	0.909738	0.777145	0.724489	0.804221	1.91329	1.82959	1.9063	1.10286	1.29413	1.36979	0.712428	0.628108	0.804529
Creatinine	0.564945	0.414341	0.554097	5.77091	6.49977	5.12236	4.16469	3.5645	2.15947	13.7884	6.84377	18.1235	1.96645	4.68917	2.54752	1.24373	1.05195	1.1322	4.31018	4.1744	2.63186	4.11839	3.56319	4.39764	1.36788	3.827	3.37799	3.33619	3.08833	3.17178	1.11256	0.99625	2.19094	3.34187	4.17695	5.2839	22.5409	9.47961	22.9209	6.16544	4.86584	4.24941	0.986643	0.757216	0.254357
Cysteine										1.67754	1.95476	1.64729	0.566575	0.688987	1.09742	1.37828	0.551478	0.708355							0.240475	0.295285	0.354808	0.698657	1.01262	0.705381	0.902288	0.173738	0.276425	1.3826	1.34646	0.907276	2.53357	1.18578	2.0732	2.02854	1.58481	1.71457	0.485908	0.269075	0.15657
Decanoic acid (C10_0)	5.13429	4.05025	4.18295	3.40514	2.90269	4.95888	3.15567	1.63087	1.2843	4.84055	4.04797	4.17182	1.02826	0.823792	0.806533	0.530646	0.35288	0.309411	2.25282	1.86275	1.87149	2.03974	1.93842	1.66827	1.83818	1.85328	1.62556	1.11792	0.860288	0.84416	1.07761	1.07175	1.31746	0.887327	0.929035	0.777901	2.33794	1.14357	1.69274	0.781128	0.447318	0.516419	0.574624	0.476695	0.581893
DHA (C22_6n-3,6,9,12,15,18c)	0.354241	0.411066	0.534531	5.16639	5.44451	6.54083	5.8605	4.00598	2.77032	1.45155	0.759324	1.04541	0.91499	0.580824	0.938599	0.351694	0.256705	0.145449	5.60643	4.70885	3.09699	3.84598	3.72178	6.80559	0.404068	0.426222	0.519751	0.822142	2.9567	0.876054	0.596083	0.40801	0.380625	0.665815	0.967589	0.425019	3.17945	1.53068	3.66944	2.65786	1.33316	2.2524	0.226357	0.146463	0.175555
Dodecanoic acid (C12_0)	12.7339	4.81416	6.42473	4.7285	4.22876	8.07921	3.29965	1.7854	1.13305	6.50887	4.49469	6.30618	1.84432	1.9752	2.03267	1.18424	0.906337	0.768726	2.68048	2.47666	2.27339	2.0762	2.48357	2.14824	2.86469	3.35146	2.60283	2.41301	2.69257	2.59949	1.20155	1.55676	1.44782	2.30704	2.11047	1.69532	3.78612	1.86894	3.15256	1.86091	1.16895	1.30295	1.55795	1.35083	1.54051
DPA (C22_5n-3,6,9,12,15c)	0.354241	0.411066	0.534531	5.16639	5.44451	6.54083	5.8605	4.00598	2.77032	1.45155	0.759324	1.04541	0.91499	0.580824	0.938599	0.351694	0.256705	0.145449	5.60643	4.70885	3.09699	3.84598	3.72178	6.80559	0.404068	0.426222	0.519751	0.822142	2.9567	0.876054	0.596083	0.407345	0.380625	0.665815	0.967589	0.425019	3.17945	1.53068	3.66944	2.65786	1.33316	2.2524	0.226357	0.146463	0.175555
Glutamic acid	131.65	126.993	199.953	166.626	167.213	150.517	65.9659	65.3878	39.3093	169.31	108.352	131.451	310.084	297.308	343.054	77.8088	66.234	51.6281	126.355	100.285	66.2765	97.242	89.222	107.745	393.256	466.4	452.691	393.469	362.539	326.207	105.05	101.081	110.347	79.6678	89.5304	63.7405	221.568	239.086	179.982	130.464	135.63	168.996	129.543	133.214	107.603
Glycine	109.595	88.4154	95.021	260.864	267.265	297.932	121.966	46.2878	41.2332	16.2253	15.3345	15.3826	38.9435	41	45.1856	50.3955	49.6354	41.8327	235.204	223.382	186.523	89.6649	98.4302	175.321	23.5153	28.0422	26.4932	36.2242	31.3632	36.7252	47.92	48.0524	50.4948	29.2122	25.698	20.5722	23.9376	14.2239	19.3744	22.7828	18.327	17.9777	59.1081	43.2603	55.5629
Glyoxylic acid	0.444557	0.334018	0.520967	0.375998	0.309259	0.292688	0.318105	0.253851	0.140841										0.336195	0.34057	0.169603	0.286972	0.238803	0.262678
Gondoic acid (C20_1n-9c)	0.805422	0.838196	1.1588	2.03393	2.12327	2.52964	1.50946	1.06565	0.724115										1.98295	1.61469	1.03252	2.80157	2.80368	4.75689
Histidine	0.966048	1.1048	0.978451	0.692262	0.9887	1.05023	0.524785	0.160308	0.109957	0.409229	0.236207	0.307732	0.228666	0.2007	0.216065	0.193819	0.133011	0.0579586	0.581429	0.655648	0.328443	0.26086	0.276754	0.208022	0.083871	0.159146	0.102024	0.226853	0.484341	0.170589	0.109549	0.0783253	0.0980663	0.0825459	0.130281	0.0752689	0.202779	0.246125	0.177593	0.133072	0.0764459	0.127156	0.125818	0.0392928	0.0647409
Isoleucine	38.7273	27.6158	53.2251	173.104	181.585	190.496	226.355	89.4955	63.9095	214.667	185.338	305.121	140.754	140.624	148.566	70.533	57.7392	57.824	139.041	124.2	104.074	123.472	119.729	127.042	53.9806	55.9621	49.4679	58.0251	43.5378	43.9339	37.786	33.9691	35.5943	47.2784	31.3603	28.8481	258.758	126.49	183.011	93.5389	74.9149	81.3779	49.3986	37.6758	48.3377
Isoleucine-2	28.054	16.3783	34.14	89.2312	107.813	104.984	123.19	52.9688	36.9506										74.6335	70.6986	59.3243	64.4757	66.3429	74.5841
Itaconic acid	0.0709995	0.0441905	0.0697375	0.0379805	0.0440272	0.05522	0.0356538	0.0224634	0.0217732										0.025275	0.0372721	0.0352782	0.0236458	0.028793	0.0289477
Lactic acid	448.599	373.208	497.922	411.383	444.813	550.923	661.886	324.187	221.312	4067.11	3025.51	3811.06	919.677	794.951	792.663	588.247	506.69	455.845	572.163	536.294	489.128	238.953	248.902	281.19	828.925	885.911	901.607	921.199	774.741	824.998	905.611	949.438	1108.9	767.779	887.245	740.397	2179.5	955.511	1822.64	873.592	449.192	511.083	602.255	540.575	623.236
Leucine	611.914	482.162	601.529	215.793	243.268	265.548	227.39	84.1173	66.2788	474.788	416.264	561.726	269.265	299.347	301.715	138.178	115.848	112.28	174.931	151.994	134.97	162.214	164.729	174.299	133.826	150.333	133.289	171.973	131.892	135.427	109.097	95.2709	109.039	86.9763	73.45	67.2517	550.414	236.951	380.995	195.341	150.565	168.438	101.672	76.3157	94.045
Levulinic acid	1.20443	1.02737	1.26314	0.630878	0.654359	0.912547	0.80056	0.446241	0.374945										0.489854	0.505652	0.441236	0.573661	0.606104	0.524942
Linoleic acid (C18_2n-6,9c)	9.53033	9.92281	14.4991	8.95055	9.1718	11.9154	8.62228	5.94167	3.86427										12.5044	8.95095	6.10706	7.83811	8.25458	11.3232
Lysine	14.3894	16.4429	16.4941	26.5975	40.196	33.8764	8.83744	3.05228	1.41318	1.7357	1.07501	1.82813	5.3583	5.06204	5.64732	5.01514	3.11235	1.28005	20.6261	22.2891	8.91398	14.9495	11.7698	33.917	1.36772	1.79303	0.880697	4.5531	8.70914	3.16496	1.26632	0.865076	0.850964	1.05425	1.60051	0.480269	5.31965	9.50157	3.57681	3.13179	2.3903	3.63543	3.15833	1.01344	1.43505
Malic acid	4.05075	2.93452	2.92617	5.48213	8.33707	10.1225	10.0718	3.39593	3.496	9.58067	6.30217	8.11565	3.00012	3.0997	2.95557	4.91242	4.15272	4.15903	19.7779	20.2877	16.565	3.86392	3.76904	8.3237	3.19984	3.54148	3.15407	3.35051	3.88746	3.33737	2.62928	2.88038	2.9239	4.5142	4.48103	3.39032	6.3124	4.05927	6.98634	6.50078	6.743	7.13679	6.5433	4.89314	5.60111
Malonic acid	0.689893	0.495233	0.596829	0.349165	0.313346	0.384176	0.411427	0.268597	0.217854										0.275158	0.262706	0.195636	0.249554	0.339976	0.24902
Margaric acid (C17_0)	0.660117	0.54089	0.816777	5.31696	5.2424	6.74076	6.5766	4.22202	3.08842	9.99662	4.00234	5.95257	4.42013	2.58865	5.7791	1.05706	0.908719	1.05722	3.69285	3.57532	2.41229	5.08322	5.23866	7.46338	2.95727	2.56586	2.79988	3.94358	6.9714	5.22827	5.62657	3.42529	3.76923	4.71084	4.90495	3.20026	15.4236	5.7577	19.3172	8.6318	7.37197	8.73993	0.55207	0.579925	0.757809
Methionine	14.9297	11.7128	15.1288	12.9135	12.9357	16.4069	15.375	5.98378	4.23909	14.0046	19.8064	15.9128	13.0985	14.166	15.4098	11.992	9.09894	7.56328	9.56151	9.33475	8.03237	5.86274	6.95954	7.25705	6.63235	7.79333	6.5331	8.94096	8.92416	8.12044	6.84809	5.13893	5.25012	5.59573	4.96634	4.44985	35.189	15.3516	21.8038	11.9901	8.17563	9.03721	5.40056	3.9287	5.97613
Myristic acid (C14_0)	73.9446	71.7896	99.565	50.6594	47.8352	61.9452	17.8918	14.12	9.75524	54.6747	29.0148	43.9289	43.4276	34.1011	52.1418	6.93089	5.85665	7.03213	33.4419	31.1577	24.704	25.464	33.5083	33.4142	30.4107	36.8898	41.7994	53.197	74.502	67.9149	19.3517	17.1353	18.9028	59.4214	62.7218	47.0112	90.9444	21.7348	103.473	51.1099	27.1105	26.3166	23.5815	27.9585	29.8272
Myristoleic acid (C14_1n-5c)	0.384667	0.373619	0.506151	0.124158	0.14631	0.22191	0.12689	0.0386124	0.0292588										0.0960019	0.0977803	0.0886446	0.0487622	0.0606515	0.0841671
N-Acetylglutamic acid	0.225476	0.173079	0.0727725	0.252775	0.482235	0.384568	0.298804	0.158177	0.0775456										0.458955	0.415151	0.225281	0.11462	0.101287	0.164497
Nicotinic acid	0.676332	0.664507	0.600201	1.42861	1.19785	1.2291	1.58749	1.00519	0.864637	0.229141	0.121639	0.13946	0.166653	0.20713	0.170723	0.235222	0.186206	0.236197	3.60879	3.20435	2.3512	1.44026	1.77478	1.77072	0.139191	0.151631	0.210287	0.0480855	0.0649453	0.0423203	0.0871426	0.0782109	0.123471	0.518653	0.396836	0.379729	0.217111	0.108909	0.16918	0.388116	0.0535496	0.0561919	0.210473	0.217597	0.133006
O-Acetylserine	0.377523	0.355661	0.398262	0.0909805	0.116225	0.152721	0.103402	0.0409273	0.0316974										0.117955	0.125867	0.0681063	0.0762509	0.0733762	0.0941597
Oleic acid (C18_1n-9c)	48.2098	51.0824	65.5791	46.6441	46.1772	59.781	35.6954	24.6567	17.5813	27.6723	10.8477	18.6683	48.3946	27.9313	62.0955	31.8395	23.0661	26.58	76.7148	61.1061	50.6529	32.412	35.5017	48.2858	33.8739	25.9065	33.0646	54.4326	120.675	70.4966	48.1249	22.6533	23.8427	126.182	139.346	88.2413	81.6288	35.7756	123.12	137.556	85.1293	96.0516	17.3568	16.6591	19.3285
Ornithine	1.35774	1.49282	1.75966	7.70545	12.3701	11.7121	22.5336	7.06537	4.12818	10.269	8.568	13.412	1.90715	2.10055	2.19171	2.56474	1.46739	0.799022	5.66449	5.02563	2.2271	2.39823	1.72027	5.18765	1.34382	1.89282	1.05433	4.18801	5.84422	2.66881	1.95244	1.67789	1.60196	0.860279	1.57391	0.515828	1.30528	2.09527	0.989208	0.998759	0.7605	1.02275	1.03738	0.477298	0.601066
Palmitic acid (C16_0)										371.104	178.957	231.532	251.461	170.782	266.396	60.4355	53.2255	56.2045							206.252	217.38	226.095	195.145	288.144	242.402	202.094	145.104	162.637	210.732	218.134	155.56	492.281	138.486	585.158	268.684	162.119	186.626	63.0333	74.4671	83.9553
Palmitoleic acid (C16_1n-7c)	24.5537	22.2253	30.874	8.0756	9.56169	13.0913	2.19094	1.66307	1.37864	6.209	2.70801	4.17708	10.7878	8.28625	11.2849	3.12904	2.55078	2.74244	9.84288	9.42351	6.61418	3.98543	4.3794	4.82886	9.55461	10.295	14.731	22.9233	33.067	28.0424	3.61512	2.42109	3.03118	30.3265	31.936	25.39	25.9676	6.70936	34.5088	23.477	12.0665	13.2576	11.6218	13.0325	13.8479
para-Toluic acid	23.7475	24.1704	20.7754	26.3886	25.3383	26.7979	25.2201	9.24027	7.18725	30.3105	46.2065	28.4318	8.09891	6.74931	6.75786	6.26173	3.72358	3.39502	13.4936	12.8771	8.40092	8.92127	7.89295	12.9047	11.242	15.7973	18.2158	3.47891	3.35528	3.24395	12.5609	13.6295	16.6639	4.69213	5.77454	6.55055	16.9631	4.63266	11.044	5.98555	2.50568	2.7207	4.02797	4.14942	5.45523
Pentadecanoic acid (C15_0)	1.35417	1.00791	1.38602	3.93129	3.5477	4.53293	4.23649	2.77779	1.94501	12.3185	6.06592	9.28734	5.18309	3.56869	5.47257	0.593823	0.509399	0.529004	1.75307	1.8139	1.38318	4.19839	4.62194	4.95469	3.23587	3.22041	3.6598	4.0498	5.6414	5.21722	2.57275	2.144	2.31949	1.5488	1.9027	1.21827	17.8289	4.17631	21.1832	4.72154	3.07608	3.33643	0.772881	0.825068	0.950404
Pimelic acid	0.122793	0.115074	0.129479	0.0927115	0.101507	0.128092	0.131346	0.0542993	0.0358548										0.114582	0.130615	0.0968143	0.0818469	0.0838857	0.0971831
Proline	587.166	488.102	628.327	587.181	566.854	710.871	446.42	213.743	157.437	416.23	347.164	478.493	345.282	404.791	371.294	292.946	318.141	305.47	479.252	459.112	405.227	216.561	244.98	255.138	345.489	438.18	373.298	619.047	542.691	571.287	386.151	359.162	400.314	394.743	377.509	353.744	479.567	290.525	428.255	257.576	197.365	214.903	336.228	267.848	348.363
Pyroglutamic acid	141.204	123.491	142.354	60.1648	91.7232	131.779	59.6289	14.0824	11.5553	15.473	12.7908	16.4007	12.2463	11.1362	12.4756	9.35092	7.57293	5.29791	78.9606	106.398	64.0624	39.5633	50.5497	208.869	11.8475	12.5023	12.5101	9.14582	13.6396	7.95928	4.02648	3.49482	3.98251	17.3822	19.5182	6.98643	28.4822	8.30357	26.3286	20.7566	7.27639	8.42664	11.052	7.14386	11.0531
Quinic acid	13.5079	10.6426	13.7367	8.34235	7.16136	8.43173	11.1563	5.80507	4.25015	283.977	191.033	194.412	53.3832	47.2104	52.9657	19.5977	18.7918	21.3537	7.34456	7.16768	5.86877	6.31353	7.12583	7.48525	67.779	89.0853	86.0704	39.6849	46.8245	46.6806	66.4295	63.0537	69.1449	32.4073	39.0039	33.5664	180.661	43.1208	93.3891	33.602	19.1576	23.2114	17.1913	16.1491	18.2584
Salicylic acid	0.0870247	0.124102	0.57198	0.0526457	0.0346022	0.0855257	0.0564973	0.0487568	0.0266032										0.0414021	0.0395217	0.038728	0.0409987	0.0370522	0.0508357
Serine	42.7111	41.9938	54.1307	8.53091	8.35885	8.50369	4.7266	4.70878	3.42833	13.1592	11.2496	15.0611	8.75891	9.51058	10.8102	1.55206	1.38833	1.08101	4.78894	4.44555	2.56518	4.44536	5.80871	5.71299	5.11451	6.00801	6.00518	6.35088	5.85837	5.64091	2.33551	2.09028	2.51951	1.42358	1.50263	1.35319	16.0703	10.1073	14.2941	3.41674	3.71452	4.26788	2.22187	1.66548	1.51084
Stearic acid (C18_0)	77.4235	75.5745	100.002	121.691	125.614	182.951	120.983	91.2741	53.9941	112.912	38.8827	63.365	75.3606	38.9806	95.0819	21.0831	20.0741	18.6588	150.385	126.615	92.3288	87.4859	84.6683	130.177	51.1641	47.5486	48.7539	67.8441	159.305	83.0718	77.4763	51.0104	49.5323	78.2153	107.663	45.6468	146.678	85.8667	186.661	141.935	155.829	173.427	15.4465	15.2103	17.0852
Suberic acid	0.108504	0.119679	0.140469	0.126671	0.137418	0.189085	0.114234	0.0764307	0.0459304										0.11725	0.136545	0.142008	0.103594	0.111993	0.135784
Succinic acid	18.2889	16.1485	17.7866	25.5321	28.1748	30.6503	44.4376	21.1405	15.6506	128.426	101.676	135.988	24.2819	24.4617	26.508	20.8613	14.2318	14.4848	20.2862	21.9995	13.9331	38.6743	39.3709	31.2977	26.801	31.9764	32.32	39.6668	30.8275	35.0876	15.6771	16.0085	21.8649	19.3888	17.95	14.5381	174.131	55.7023	111.405	59.3725	29.5005	28.0331	11.8877	13.2968	14.0536
Threonine	30.8074	29.8907	34.9033	63.741	80.954	87.8547	26.7575	13.288	10.9469	12.859	14.0818	10.8393	92.7663	99.1853	103.01	64.607	54.5101	53.1145	47.0792	50.2186	39.3651	36.8088	34.716	95.0713	12.3313	12.4985	13.8618	17.6313	22.7542	20.3476	9.88504	9.71222	9.55723	15.5319	11.3953	11.7312	136.876	68.0778	84.4722	39.5206	29.2931	39.7771	17.1218	14.9128	14.0532
Tyrosine										0.569772	0.314097	0.686743	2.02377	1.82298	1.88607	1.43535	1.17108	0.481626							0.615143	0.80366	0.418947	1.2875	2.77533	0.833495	0.565967	0.472292	0.399006	0.531634	0.79593	0.351609	2.00505	2.4361	1.25988	1.21026	0.702432	1.14198	1.24477	0.373108	0.607404
Valine	480.766	399.846	514.237	213.24	260.224	261.882	132.089	40.8427	31.2287	230.726	213.433	305.702	309.148	329.843	329.553	180.086	119.863	111.006	158.982	160.374	117.412	153.606	138.922	140.748	100.437	98.7382	98.9517	102.226	89.1763	93.3562	75.8852	83.7324	90.3838	62.4026	42.2565	42.5668	377.828	287.672	268.297	169.01	151.25	169.095	88.0434	68.5465	85.4648
stearic:oleic	1.60597	1.47946	1.52491	2.60893	2.72027	3.06036	3.38933	3.7018	3.0711	4.08033	3.58443	3.39425	1.55721	1.39559	1.53122	0.66217	0.870284	0.701988	1.96032	2.07205	1.82277	2.69919	2.38491	2.69596	1.51043	1.83539	1.4745	1.24639	1.32012	1.17838	1.6099	2.25178	2.07746	0.61986	0.772632	0.517295	1.7969	2.40014	1.51609	1.03183	1.83049	1.80556	0.889941	0.913033	0.883942
citric:glutamate	0.105505	0.10131	0.0739215	0.0879595	0.117431	0.158162	0.260973	0.223662	0.284662	0.15893	0.203715	0.246236	0.0872417	0.107438	0.0847457	0.26851	0.293697	0.435618	0.208363	0.24946	0.308293	0.170553	0.240758	0.161753	0.0406115	0.0468961	0.0517936	0.125154	0.138919	0.168849	0.0933591	0.117596	0.152799	0.407108	0.44617	0.488576	0.274075	0.173062	0.372012	0.287218	0.248012	0.218192	0.140785	0.117596	0.178108
lactate:citric	32.2971	29.0081	33.6871	28.0687	22.6529	23.1421	38.4476	22.167	19.778	151.147	137.069	117.742	33.9963	24.8871	27.2652	28.1559	26.0473	20.2687	21.7324	21.437	23.9387	14.4078	11.5871	16.1343	51.9028	40.5036	38.4538	18.7068	15.383	14.9782	92.34	79.8739	65.7675	23.6725	22.2112	23.7748	35.8906	23.093	27.2217	23.3135	13.3537	13.8605	33.0225	34.5076	32.5197
